# Supplementary material for: Canine Distemper Virus in Tigers (Panthera tigris) and Leopards (P. pardus) in Nepal
Source: Pathogens. 2023 Jan 28;12(2):203. doi: 10.3390/pathogens12020203 (PMC9962338; doi:10.3390/pathogens12020203)
Supplement: Supplementary file 1 [file pathogens-12-00203-s001.zip]

Archive with 1 entries (1 files):
- pathogens-2161423-supplementary.pdf
